# Supplementary material for: Preferential Solvation of Zwitterionic Benzo-[f]-Quinolinium Ylids in Binary Solvent Mixtures: Spectral Study and Quantum Chemical Calculations
Source: Molecules. 2026 Jan 13;31(2):290. doi: 10.3390/molecules31020290 (PMC12844157; doi:10.3390/molecules31020290)
Supplement: Supplementary file 1 [file molecules-31-00290-s001.zip]

Archive with 1 entries (1 files):
- molecules-4052709-supplementary.pdf
